# Supplementary material for: Dicyanidobis(thio­urea-κS)cadmium(II) monohydrate
Source: Acta Crystallogr Sect E Struct Rep Online. 2010 Jul 24;66(Pt 8):m997. doi: 10.1107/S1600536810028710 (PMC3007584; doi:10.1107/S1600536810028710)
Supplement: Supplementary file 2 [file e-66-0m997-Isup2.hkl]

# 
# h,k,l, Fc-squared, Fo-squared, sigma(Fo-squared) and status flag 
# 
data_I
_shelx_title ' R71 in P2/n' 
_shelx_refln_list_code          4 
_shelx_F_calc_maximum      135.30 
_exptl_crystal_F_000       328.00 
_reflns_d_resolution_high  0.7494 
 
loop_ 
 _symmetry_equiv_pos_as_xyz 
 'x, y, z' 
 '-x+1/2, y, -z+1/2' 
 '-x, -y, -z' 
 'x-1/2, -y, z-1/2' 
 
_cell_length_a    10.5955 
_cell_length_b     4.0782 
_cell_length_c    13.4127 
_cell_angle_alpha  90.000 
_cell_angle_beta   98.738 
_cell_angle_gamma  90.000 
 
_shelx_F_squared_multiplier     1.000 
 
loop_ 
 _refln_index_h 
 _refln_index_k 
 _refln_index_l 
 _refln_F_squared_calc 
 _refln_F_squared_meas 
 _refln_F_squared_sigma 
 _refln_observed_status 
   2   0   0    13640.77    12805.12    202.56 o 
   4   0   0     1399.79     1439.55     27.04 o 
   6   0   0      747.44      727.24      9.34 o 
   8   0   0     3208.05     3213.96     38.24 o 
  10   0   0     2829.30     2859.32     34.60 o 
  12   0   0      494.33      497.16     11.30 o 
   0   1   0     4725.41     4056.47     49.68 o 
   1   1   0      897.66      847.61      6.37 o 
   2   1   0     6399.22     6261.45     63.65 o 
   3   1   0     2069.30     2123.58     15.64 o 
   4   1   0     3496.01     3475.82     25.41 o 
   5   1   0     4991.54     5187.72     43.58 o 
   6   1   0     2619.58     2638.27     19.57 o 
   7   1   0      905.68      956.63      8.67 o 
   8   1   0      807.97      784.21      8.04 o 
   9   1   0      104.09       84.39      1.59 o 
  10   1   0      521.32      505.21      5.37 o 
  11   1   0      102.22      102.71      2.71 o 
  12   1   0      385.78      378.38      4.95 o 
  13   1   0      158.50      165.42      3.37 o 
   0   2   0      419.52      488.61      5.61 o 
   1   2   0     2590.83     2591.57     19.07 o 
   2   2   0      742.73      714.09      5.99 o 
   3   2   0      434.25      446.54      3.71 o 
   4   2   0     1475.99     1403.33     10.66 o 
   5   2   0      397.33      414.07      3.59 o 
   6   2   0      804.34      782.45      6.34 o 
   7   2   0      456.23      480.05      4.51 o 
   8   2   0      147.30      134.30      1.98 o 
   9   2   0      873.73      888.37     10.58 o 
  10   2   0       20.01       19.26      1.33 o 
  11   2   0      236.31      235.92      4.17 o 
  12   2   0      130.57      125.89      4.40 o 
   0   3   0     1224.23     1163.72     12.84 o 
   1   3   0     1321.35     1338.72     11.22 o 
   2   3   0       87.96       77.26      1.31 o 
   3   3   0      911.62      919.82      9.58 o 
   4   3   0       34.85       34.73      1.11 o 
   5   3   0      238.44      234.17      3.01 o 
   6   3   0       47.47       47.44      1.53 o 
   7   3   0      366.18      360.31      4.66 o 
   8   3   0      207.71      201.56      3.24 o 
   9   3   0      409.00      398.89      5.89 o 
  10   3   0      179.56      179.61      3.79 o 
  11   3   0       94.94       92.90      2.63 o 
   0   4   0       23.25       17.86      1.94 o 
   1   4   0       64.31       62.51      1.75 o 
   2   4   0        0.49        0.71      0.65 o 
   3   4   0      743.80      756.20      8.72 o 
   4   4   0        0.23       -0.13      0.71 o 
   5   4   0      746.86      765.17      8.22 o 
   6   4   0        4.29        2.92      0.69 o 
   7   4   0      225.68      232.06      4.09 o 
   8   4   0        5.27        4.47      0.88 o 
   9   4   0        4.73        4.21      0.88 o 
   0   5   0      100.35       94.35      3.95 o 
   1   5   0      117.15      124.44      3.27 o 
   2   5   0       17.62       18.54      1.64 o 
   3   5   0       28.27       30.96      1.83 o 
   4   5   0        6.95        6.45      1.36 o 
   5   5   0       48.67       51.37      2.27 o 
 -13   0   1      221.32      216.29      5.57 o 
 -11   0   1     2214.60     2233.25     27.75 o 
  -9   0   1     1476.69     1464.82     18.40 o 
  -7   0   1     1540.85     1643.41     20.08 o 
  -5   0   1     1627.45     1686.67     20.23 o 
  -3   0   1     9516.53     9639.42    164.77 o 
  -1   0   1    12147.22    12490.86    464.06 o 
   1   0   1     5851.16     5549.77    705.31 o 
   3   0   1        3.23        3.65      0.50 o 
   5   0   1     1677.25     1653.04     17.84 o 
   7   0   1     3934.28     3947.50     40.93 o 
   9   0   1      946.60      970.95     12.67 o 
  11   0   1      276.10      286.95      5.07 o 
  13   0   1        9.81       10.08      1.39 o 
 -13   1   1      332.34      331.56      4.66 o 
 -12   1   1        2.22        0.93      0.54 o 
 -11   1   1      254.01      241.48      3.26 o 
 -10   1   1       23.49       15.71      0.90 o 
  -9   1   1      683.28      684.85      7.33 o 
  -8   1   1       10.41       14.22      0.82 o 
  -7   1   1     1885.54     1944.26     16.85 o 
  -6   1   1     1178.60     1150.27     10.34 o 
  -5   1   1     5875.84     6017.89     43.78 o 
  -4   1   1      842.89      824.57      6.38 o 
  -3   1   1     5149.70     5094.22     37.00 o 
  -2   1   1     1466.89     1572.86     11.63 o 
  -1   1   1     4417.72     4244.51     31.97 o 
   0   1   1      754.37      829.90      6.25 o 
   1   1   1     2279.76     2294.40     18.28 o 
   2   1   1      250.09      255.89      2.27 o 
   3   1   1     3824.96     3719.37     27.11 o 
   4   1   1     2547.66     2636.14     22.32 o 
   5   1   1     3230.71     3268.91     24.01 o 
   6   1   1      194.70      209.34      2.18 o 
   7   1   1     1136.52     1147.26      9.54 o 
   8   1   1        0.13        1.90      1.00 o 
   9   1   1      644.55      639.34      6.33 o 
  10   1   1      102.80       91.15      2.02 o 
  11   1   1      397.43      398.57      5.00 o 
  12   1   1      356.44      353.23      4.72 o 
  13   1   1      282.45      296.53      5.03 o 
 -13   2   1      186.16      189.62      3.92 o 
 -12   2   1      262.08      263.11      4.61 o 
 -11   2   1        1.51        1.00      0.66 o 
 -10   2   1      630.83      627.81      8.14 o 
  -9   2   1      126.42      125.25      2.44 o 
  -8   2   1      378.13      388.72      4.60 o 
  -7   2   1      778.89      769.83      6.76 o 
  -6   2   1      142.99      148.51      1.95 o 
  -5   2   1     1972.85     1936.90     14.59 o 
  -4   2   1      299.01      293.07      2.67 o 
  -3   2   1     1961.19     1885.28     14.10 o 
  -2   2   1     3164.93     3175.36     23.32 o 
  -1   2   1      893.29      815.35      6.34 o 
   0   2   1     2938.21     2794.72     21.89 o 
   1   2   1      596.79      574.24      4.59 o 
   2   2   1     1939.77     1984.97     15.99 o 
   3   2   1     3319.02     3276.27     24.10 o 
   4   2   1      205.98      220.96      2.21 o 
   5   2   1     1608.65     1592.33     12.85 o 
   6   2   1     1243.98     1277.16     10.59 o 
   7   2   1      448.33      444.74      4.73 o 
   8   2   1      844.19      846.19      8.98 o 
   9   2   1      464.67      457.67      6.23 o 
  10   2   1      365.98      357.55      5.34 o 
  11   2   1      209.55      190.47      3.67 o 
  12   2   1       45.41       43.11      1.81 o 
 -11   3   1      134.83      128.77      3.10 o 
 -10   3   1      413.03      401.51      6.05 o 
  -9   3   1       47.95       40.91      1.70 o 
  -8   3   1      809.34      824.38      9.08 o 
  -7   3   1        5.82        8.03      0.84 o 
  -6   3   1      428.55      437.99      4.85 o 
  -5   3   1      112.88      111.23      1.89 o 
  -4   3   1      655.82      657.37      6.56 o 
  -3   3   1      419.68      402.40      3.98 o 
  -2   3   1     1671.54     1715.12     14.17 o 
  -1   3   1      644.71      608.46      5.08 o 
   0   3   1     1337.44     1337.21     10.31 o 
   1   3   1      101.48       85.24      1.54 o 
   2   3   1     1370.34     1332.83     12.15 o 
   3   3   1       24.08       26.61      0.99 o 
   4   3   1      651.03      638.18      7.07 o 
   5   3   1       14.43       15.73      0.99 o 
   6   3   1      318.32      308.16      3.77 o 
   7   3   1      448.97      443.77      5.48 o 
   8   3   1      435.40      426.11      5.40 o 
   9   3   1      185.66      179.14      3.51 o 
  10   3   1      177.85      182.02      3.67 o 
  11   3   1        3.27        2.53      0.81 o 
  -9   4   1        0.15       -0.40      0.72 o 
  -8   4   1      271.90      277.31      4.25 o 
  -7   4   1        1.18        1.73      0.65 o 
  -6   4   1      662.38      692.84      7.36 o 
  -5   4   1        1.41        2.00      1.09 o 
  -4   4   1      437.40      427.39      5.61 o 
  -3   4   1       39.41       36.43      1.49 o 
  -2   4   1       34.81       36.94      1.45 o 
  -1   4   1        7.89        8.64      1.16 o 
   0   4   1      140.00      135.06      3.06 o 
   1   4   1        0.60        1.37      0.91 o 
   2   4   1      600.11      604.26      7.26 o 
   3   4   1       24.20       24.78      1.33 o 
   4   4   1      694.33      707.65      8.32 o 
   5   4   1        3.97        4.28      0.71 o 
   6   4   1       32.06       30.82      1.39 o 
   7   4   1       14.47       11.46      1.05 o 
   8   4   1        4.79        4.37      1.50 o 
   9   4   1       15.25       12.98      1.29 o 
  -5   5   1       11.63       11.67      1.48 o 
  -4   5   1       32.87       31.80      1.89 o 
  -3   5   1       52.73       50.59      2.22 o 
  -2   5   1       84.01       89.16      2.78 o 
  -1   5   1      105.78      100.66      3.87 o 
   0   5   1      108.51      113.01      3.10 o 
   1   5   1       15.73       14.07      1.52 o 
   2   5   1       30.30       33.00      1.91 o 
   3   5   1        0.31        0.20      1.01 o 
   4   5   1       10.45       12.52      1.56 o 
   5   5   1        7.01        4.78      0.96 o 
 -14   0   2      436.09      454.20      9.55 o 
 -12   0   2      970.88     1002.28     16.95 o 
 -10   0   2     1676.30     1698.07     21.33 o 
  -8   0   2      529.31      550.50      7.71 o 
  -6   0   2     4391.45     4681.07     54.79 o 
  -4   0   2    14389.91    14815.02    277.36 o 
  -2   0   2     4502.43     4917.13     52.22 o 
   0   0   2     3048.71     3182.04    107.89 o 
   2   0   2      259.47      225.51      2.82 o 
   4   0   2     8767.29     8815.48    108.54 o 
   6   0   2     7752.83     8046.70     84.40 o 
   8   0   2     2542.41     2630.63     31.54 o 
  10   0   2      104.82       98.82      2.50 o 
  12   0   2      245.61      254.59      5.88 o 
 -13   1   2        2.45        2.71      1.05 o 
 -12   1   2      225.81      215.72      3.39 o 
 -11   1   2       82.43       80.70      1.76 o 
 -10   1   2      605.61      610.46      6.28 o 
  -9   1   2      434.62      432.88      4.66 o 
  -8   1   2     2323.41     2372.21     22.29 o 
  -7   1   2     1682.08     1694.46     14.82 o 
  -6   1   2     3294.24     3278.32     24.20 o 
  -5   1   2      356.51      347.21      3.01 o 
  -4   1   2     1829.90     1765.87     13.17 o 
  -3   1   2      299.64      326.20      2.74 o 
  -2   1   2     1106.41     1118.44      8.39 o 
  -1   1   2     2773.12     2717.67     19.86 o 
   0   1   2     3196.14     3220.84     23.55 o 
   1   1   2    18305.09    17260.97    238.76 o 
   2   1   2     9240.14     9035.88     72.16 o 
   3   1   2     1997.71     2059.20     15.20 o 
   4   1   2     3361.83     3418.29     26.81 o 
   5   1   2       93.31      105.83      1.87 o 
   6   1   2     1355.38     1387.48     10.60 o 
   7   1   2        4.82        6.13      0.81 o 
   8   1   2      418.01      432.37      4.85 o 
   9   1   2      164.38      158.42      2.47 o 
  10   1   2      664.80      656.22      7.18 o 
  11   1   2      666.81      673.39      7.52 o 
  12   1   2      411.07      420.82      5.38 o 
  13   1   2       42.66       36.80      1.88 o 
 -13   2   2      222.31      221.73      4.31 o 
 -12   2   2       16.41       15.16      1.31 o 
 -11   2   2      400.54      400.13      5.95 o 
 -10   2   2       80.15       76.86      2.11 o 
  -9   2   2      261.89      252.02      3.47 o 
  -8   2   2     1310.79     1288.93     11.63 o 
  -7   2   2       33.38       41.67      1.40 o 
  -6   2   2      760.92      741.55      6.09 o 
  -5   2   2     1653.36     1713.19     13.01 o 
  -4   2   2       74.55       64.65      1.02 o 
  -3   2   2     3160.74     3181.09     23.42 o 
  -2   2   2      547.34      532.43      4.65 o 
  -1   2   2     3933.78     3947.60     28.84 o 
   0   2   2     1500.44     1430.92     10.76 o 
   1   2   2      271.87      295.25      2.84 o 
   2   2   2     4826.82     4768.66     40.55 o 
   3   2   2      349.23      352.80      3.70 o 
   4   2   2      964.83      969.59      8.09 o 
   5   2   2     1355.56     1346.16     11.86 o 
   6   2   2        5.71        6.06      0.84 o 
   7   2   2     1489.91     1512.67     13.76 o 
   8   2   2       62.30       62.54      2.63 o 
   9   2   2      335.18      326.10      4.90 o 
  10   2   2      358.01      347.48      5.30 o 
  11   2   2       10.71        9.31      1.08 o 
  12   2   2      126.81      121.59      2.99 o 
 -11   3   2      186.78      186.24      4.30 o 
 -10   3   2       48.34       42.29      1.98 o 
  -9   3   2      190.83      186.41      4.31 o 
  -8   3   2       12.53       14.07      1.04 o 
  -7   3   2      217.82      213.65      3.24 o 
  -6   3   2        3.62        2.73      0.58 o 
  -5   3   2      389.92      392.50      4.39 o 
  -4   3   2      583.67      561.51      5.28 o 
  -3   3   2     1336.65     1349.12     11.36 o 
  -2   3   2      796.64      776.70      6.34 o 
  -1   3   2      879.34      863.63      6.92 o 
   0   3   2       74.18       70.61      1.58 o 
   1   3   2       83.96       81.54      1.31 o 
   2   3   2       74.82       74.46      1.66 o 
   3   3   2      341.98      347.30      3.96 o 
   4   3   2      214.57      205.10      3.04 o 
   5   3   2      507.56      503.62      5.40 o 
   6   3   2      367.29      358.46      4.22 o 
   7   3   2      499.48      494.09      5.47 o 
   8   3   2      213.25      213.12      4.08 o 
   9   3   2      269.22      264.42      4.48 o 
  10   3   2       12.46        9.41      1.11 o 
  11   3   2       30.70       30.97      2.29 o 
  -9   4   2      186.85      192.34      3.87 o 
  -8   4   2        2.55        1.86      1.26 o 
  -7   4   2      490.49      494.62      6.25 o 
  -6   4   2        1.14        1.78      0.80 o 
  -5   4   2      103.96      102.51      3.15 o 
  -4   4   2        0.09       -0.50      0.75 o 
  -3   4   2       38.44       35.47      1.47 o 
  -2   4   2       16.05       17.94      1.98 o 
  -1   4   2      118.96      116.40      2.84 o 
   0   4   2        0.90        0.52      0.65 o 
   1   4   2      724.32      733.39      8.45 o 
   2   4   2        3.08        0.74      0.72 o 
   3   4   2      491.70      495.42      7.14 o 
   4   4   2        5.41        3.68      0.81 o 
   5   4   2       42.71       40.60      1.86 o 
   6   4   2       10.50       10.33      0.91 o 
   7   4   2        8.13        9.08      0.95 o 
   8   4   2        2.21        2.81      1.08 o 
   9   4   2      122.77      122.14      3.04 o 
  -5   5   2       90.41       87.73      2.79 o 
  -4   5   2       86.38       88.26      2.77 o 
  -3   5   2      103.76      107.41      3.03 o 
  -2   5   2      149.69      146.00      3.54 o 
  -1   5   2      127.30      135.45      3.37 o 
   0   5   2       13.65       11.19      1.40 o 
   1   5   2       60.71       57.70      2.74 o 
   2   5   2        1.43        1.35      1.04 o 
   3   5   2       21.89       22.22      1.68 o 
   4   5   2       29.54       25.37      2.29 o 
   5   5   2       68.43       73.06      2.22 o 
 -13   0   3      704.22      722.65     13.31 o 
 -11   0   3      783.66      795.64     11.17 o 
  -9   0   3       43.10       44.78      1.69 o 
  -7   0   3      381.00      384.33      5.65 o 
  -5   0   3     4321.33     4504.70     72.01 o 
  -3   0   3    13079.58    13267.57    283.17 o 
  -1   0   3     1638.91     1542.66     18.93 o 
   1   0   3     4106.30     3961.43    128.63 o 
   3   0   3      596.04      550.79     15.46 o 
   5   0   3     6380.70     6461.10     89.93 o 
   7   0   3     2831.49     2933.51     30.77 o 
   9   0   3      318.26      313.15      5.26 o 
  11   0   3      321.85      314.20      5.40 o 
  13   0   3      301.85      290.63     16.33 o 
 -13   1   3      165.14      157.91      3.18 o 
 -12   1   3        4.38        3.09      0.60 o 
 -11   1   3      657.25      639.59      6.68 o 
 -10   1   3      926.71      928.90      9.75 o 
  -9   1   3     1783.19     1785.48     15.75 o 
  -8   1   3      943.57      983.64      9.95 o 
  -7   1   3     1419.25     1429.65     11.72 o 
  -6   1   3      654.17      685.71      5.56 o 
  -5   1   3     1297.94     1263.13      9.65 o 
  -4   1   3      130.56      120.68      1.33 o 
  -3   1   3     1224.41     1193.45      9.03 o 
  -2   1   3      233.64      226.73      2.03 o 
  -1   1   3     9764.63     9273.47     96.18 o 
   0   1   3     3836.10     4021.31     29.26 o 
   1   1   3     8872.82     8528.29     89.35 o 
   2   1   3     1643.74     1689.42     13.35 o 
   3   1   3     3390.28     3415.26     24.94 o 
   4   1   3        1.18        1.17      0.21 o 
   5   1   3      651.01      641.39      5.49 o 
   6   1   3      146.21      137.36      1.55 o 
   7   1   3      927.07      928.97      7.90 o 
   8   1   3       85.42       81.56      1.49 o 
   9   1   3     1016.17     1006.20     10.18 o 
  10   1   3      107.15      102.55      2.04 o 
  11   1   3      524.43      527.91      6.22 o 
  12   1   3       82.38       78.29      2.28 o 
  13   1   3      135.33      137.30      3.19 o 
 -13   2   3       46.81       40.74      2.47 o 
 -12   2   3      338.39      345.13      6.87 o 
 -11   2   3      279.11      257.55      4.41 o 
 -10   2   3       59.22       62.43      1.95 o 
  -9   2   3     1470.23     1444.41     14.20 o 
  -8   2   3      194.92      205.03      2.72 o 
  -7   2   3     1569.70     1555.85     12.82 o 
  -6   2   3     1354.75     1423.87     11.03 o 
  -5   2   3      255.94      244.92      2.45 o 
  -4   2   3     4199.77     4308.10     31.59 o 
  -3   2   3      281.16      269.91      2.53 o 
  -2   2   3     1752.28     1749.13     13.13 o 
  -1   2   3     4122.89     4098.19     29.95 o 
   0   2   3       82.63       96.85      1.37 o 
   1   2   3     3315.73     3222.82     25.64 o 
   2   2   3      544.86      585.74      5.65 o 
   3   2   3     2104.33     2088.58     18.28 o 
   4   2   3     1406.51     1398.07     12.57 o 
   5   2   3       20.07       20.37      1.27 o 
   6   2   3     1616.76     1626.61     15.99 o 
   7   2   3       54.60       51.30      1.27 o 
   8   2   3       96.10       93.04      1.93 o 
   9   2   3      544.77      548.17      7.23 o 
  10   2   3       22.89       20.46      1.31 o 
  11   2   3      206.03      212.09      4.54 o 
  12   2   3       57.11       54.62      2.04 o 
 -11   3   3       24.49       22.78      2.47 o 
 -10   3   3       67.12       67.71      3.25 o 
  -9   3   3       19.16       22.87      1.36 o 
  -8   3   3      236.48      238.48      3.58 o 
  -7   3   3       48.47       39.11      1.67 o 
  -6   3   3      631.76      640.70      6.56 o 
  -5   3   3      419.52      402.22      4.10 o 
  -4   3   3     1376.79     1414.98     11.04 o 
  -3   3   3      934.65      898.39      7.27 o 
  -2   3   3     1513.96     1521.64     11.71 o 
  -1   3   3        2.47        2.97      0.47 o 
   0   3   3      354.52      342.54      3.48 o 
   1   3   3       28.68       27.29      2.14 o 
   2   3   3      540.98      535.22      5.72 o 
   3   3   3       35.17       37.41      1.36 o 
   4   3   3     1362.04     1379.91     12.75 o 
   5   3   3      419.72      408.46      6.10 o 
   6   3   3      847.27      846.36      8.42 o 
   7   3   3       31.59       32.95      1.20 o 
   8   3   3      387.62      386.56      5.09 o 
   9   3   3       13.26       10.26      1.13 o 
  10   3   3      129.82      123.61      3.27 o 
  11   3   3        1.05        1.43      0.71 o 
  -9   4   3        6.67        6.15      1.99 o 
  -8   4   3      299.38      303.34      5.25 o 
  -7   4   3       39.34       39.15      1.86 o 
  -6   4   3      114.31      118.35      2.55 o 
  -5   4   3        0.27       -0.16      0.65 o 
  -4   4   3        3.63        3.23      0.74 o 
  -3   4   3       18.75       18.32      1.72 o 
  -2   4   3      218.25      205.05      3.88 o 
  -1   4   3        8.89       10.80      1.82 o 
   0   4   3      780.63      775.71      8.84 o 
   1   4   3        1.29        3.32      0.80 o 
   2   4   3      522.78      520.58      5.74 o 
   3   4   3       20.54       15.00      1.03 o 
   4   4   3      142.14      141.92      2.68 o 
   5   4   3        1.90        1.03      0.52 o 
   6   4   3       33.27       34.57      1.28 o 
   7   4   3        0.81        0.69      0.66 o 
   8   4   3      218.96      221.12      3.74 o 
  -5   5   3       77.93       76.04      2.60 o 
  -4   5   3      118.40      122.25      3.26 o 
  -3   5   3      119.35      114.95      3.50 o 
  -2   5   3       33.05       32.45      1.81 o 
  -1   5   3        1.57        0.18      0.97 o 
   0   5   3       22.69       21.79      1.69 o 
   1   5   3        7.44       11.08      1.41 o 
   2   5   3       34.36       34.86      1.93 o 
   3   5   3       10.27       10.02      1.13 o 
   4   5   3       43.88       48.51      1.86 o 
 -14   0   4      690.92      661.76     12.72 o 
 -12   0   4      356.34      348.45      7.59 o 
 -10   0   4      650.22      639.38      9.17 o 
  -8   0   4      701.48      733.07     10.88 o 
  -6   0   4     8031.59     8290.80    121.27 o 
  -4   0   4    11300.88    11444.90    205.20 o 
  -2   0   4     7732.62     7879.67     95.05 o 
   0   0   4     6520.09     6201.08    142.04 o 
   2   0   4     9813.62     9060.41    362.46 o 
   4   0   4     7605.70     7591.25    177.95 o 
   6   0   4     2647.71     2741.91     28.77 o 
   8   0   4      563.73      558.98      7.77 o 
  10   0   4      186.39      181.69      3.61 o 
  12   0   4      717.36      742.80     17.55 o 
 -13   1   4       18.60       20.72      1.22 o 
 -12   1   4      532.43      518.16      5.83 o 
 -11   1   4      490.70      495.36      5.49 o 
 -10   1   4      867.68      845.78      8.27 o 
  -9   1   4      977.78      983.51      9.26 o 
  -8   1   4     1249.80     1238.36     11.19 o 
  -7   1   4      153.38      167.59      2.05 o 
  -6   1   4     1186.55     1203.85      9.33 o 
  -5   1   4       51.80       58.20      0.92 o 
  -4   1   4     4082.13     4189.58     30.66 o 
  -3   1   4     1251.98     1248.84      9.49 o 
  -2   1   4     6314.55     6358.91     46.09 o 
  -1   1   4      752.33      750.28      5.80 o 
   0   1   4     4711.72     4776.19     45.55 o 
   1   1   4     2978.69     3104.15     22.67 o 
   2   1   4     1607.73     1588.82     11.84 o 
   3   1   4      222.00      236.22      2.11 o 
   4   1   4     1036.45     1023.63      7.87 o 
   5   1   4      178.28      178.33      1.82 o 
   6   1   4     1902.02     1900.54     14.33 o 
   7   1   4      847.70      858.93      7.39 o 
   8   1   4     1316.87     1358.44     12.18 o 
   9   1   4      498.91      493.32      5.63 o 
  10   1   4      496.83      504.13      5.89 o 
  11   1   4       56.34       52.51      1.82 o 
  12   1   4       66.22       63.46      2.06 o 
 -13   2   4      154.11      162.96      3.60 o 
 -12   2   4      242.11      237.80      4.30 o 
 -11   2   4       97.09      102.37      2.19 o 
 -10   2   4      284.36      269.20      3.79 o 
  -9   2   4      228.59      236.26      3.11 o 
  -8   2   4      560.20      532.55      5.52 o 
  -7   2   4      941.88      966.85      8.36 o 
  -6   2   4       66.67       63.14      1.34 o 
  -5   2   4     2038.91     2068.45     15.63 o 
  -4   2   4      296.09      278.93      2.68 o 
  -3   2   4      276.19      259.93      2.49 o 
  -2   2   4     1712.82     1664.94     12.57 o 
  -1   2   4      304.19      322.81      2.87 o 
   0   2   4      580.74      545.45      4.45 o 
   1   2   4      661.22      666.26      6.37 o 
   2   2   4        1.14        1.60      0.39 o 
   3   2   4     2712.92     2731.92     23.70 o 
   4   2   4       67.30       62.37      1.29 o 
   5   2   4      769.58      768.42      7.42 o 
   6   2   4      342.79      333.39      4.16 o 
   7   2   4      130.82      121.41      1.98 o 
   8   2   4      598.50      593.84      6.80 o 
   9   2   4       18.43       16.83      1.14 o 
  10   2   4      255.64      251.59      4.29 o 
  11   2   4      190.80      186.61      4.61 o 
  12   2   4        0.16        0.44      1.12 o 
 -11   3   4       95.08       92.70      2.63 o 
 -10   3   4        4.10        6.54      1.26 o 
  -9   3   4      169.99      176.11      3.43 o 
  -8   3   4        7.57        6.97      1.58 o 
  -7   3   4      657.50      666.81      7.53 o 
  -6   3   4      511.52      497.10      5.37 o 
  -5   3   4      542.76      539.31      4.80 o 
  -4   3   4      153.20      140.98      1.81 o 
  -3   3   4      562.68      572.65      4.96 o 
  -2   3   4        2.19        3.36      0.59 o 
  -1   3   4      754.86      765.93      6.87 o 
   0   3   4       81.94       81.75      3.21 o 
   1   3   4      737.66      734.29      7.22 o 
   2   3   4      116.22      110.79      1.90 o 
   3   3   4     1269.52     1261.89     11.74 o 
   4   3   4      507.46      513.92      5.49 o 
   5   3   4      450.24      456.17      5.06 o 
   6   3   4       13.78       16.34      0.95 o 
   7   3   4       63.48       59.96      1.51 o 
   8   3   4        9.81        8.85      1.66 o 
   9   3   4      110.54      113.66      2.74 o 
  10   3   4        0.29        0.10      0.96 o 
  -9   4   4      269.63      287.28      6.05 o 
  -8   4   4        1.38        2.13      1.67 o 
  -7   4   4      116.45      116.69      3.01 o 
  -6   4   4        1.61        2.28      0.76 o 
  -5   4   4       19.39       18.22      1.27 o 
  -4   4   4        5.28        3.02      0.74 o 
  -3   4   4      417.48      413.86      6.23 o 
  -2   4   4        0.74        2.36      1.25 o 
  -1   4   4      935.39      952.08     10.50 o 
   0   4   4       15.60       16.03      1.21 o 
   1   4   4      597.77      595.50      7.20 o 
   2   4   4        9.17        7.79      0.84 o 
   3   4   4       49.39       50.67      1.70 o 
   4   4   4        7.10        6.43      1.12 o 
   5   4   4       78.49       73.86      1.75 o 
   6   4   4        1.37        3.06      0.89 o 
   7   4   4      185.76      197.18      3.44 o 
   8   4   4        0.03        0.15      0.62 o 
  -5   5   4      126.33      133.33      4.81 o 
  -4   5   4       27.07       28.06      1.84 o 
  -3   5   4       38.08       39.41      2.03 o 
  -2   5   4        0.95        2.47      1.05 o 
  -1   5   4       17.34       16.92      1.60 o 
   0   5   4       13.50       15.19      1.50 o 
   1   5   4       59.77       60.03      2.34 o 
   2   5   4       16.12       15.86      1.62 o 
   3   5   4       87.44      102.06      2.59 o 
   4   5   4       76.55       72.73      2.21 o 
 -13   0   5      122.33      117.16      3.28 o 
 -11   0   5      119.28      115.67      2.96 o 
  -9   0   5     2639.76     2697.98     32.78 o 
  -7   0   5     6345.46     6554.95     76.55 o 
  -5   0   5     5253.04     5372.00     62.72 o 
  -3   0   5      214.77      193.69      8.21 o 
  -1   0   5      328.41      385.82      8.52 o 
   1   0   5    13055.48    11998.40    455.80 o 
   3   0   5     7283.95     7004.89    158.54 o 
   5   0   5     1786.44     1792.88     19.41 o 
   7   0   5        1.82        1.95      0.46 o 
   9   0   5       72.76       69.59      2.62 o 
  11   0   5      479.36      479.37     12.14 o 
 -13   1   5      306.24      297.29      4.06 o 
 -12   1   5      198.46      201.27      3.07 o 
 -11   1   5      739.18      733.15      7.49 o 
 -10   1   5      370.84      369.08      4.32 o 
  -9   1   5      929.29      907.26      8.65 o 
  -8   1   5      416.58      379.48      4.20 o 
  -7   1   5     1280.44     1267.64     10.57 o 
  -6   1   5      140.96      127.55      1.54 o 
  -5   1   5     2881.02     2971.25     22.01 o 
  -4   1   5      807.41      828.59      6.55 o 
  -3   1   5     3857.51     3965.84     29.05 o 
  -2   1   5     3896.55     4098.77     29.92 o 
  -1   1   5     3653.37     3671.72     26.83 o 
   0   1   5      196.17      191.33      3.45 o 
   1   1   5     1758.16     1738.15     12.95 o 
   2   1   5      250.97      230.11      2.09 o 
   3   1   5     2301.30     2356.34     18.85 o 
   4   1   5      126.45      132.68      1.69 o 
   5   1   5     1452.31     1464.00     11.15 o 
   6   1   5     1228.65     1225.62      9.53 o 
   7   1   5     1258.22     1265.75     10.62 o 
   8   1   5     1042.45     1077.29      9.92 o 
   9   1   5      315.43      306.44      3.94 o 
  10   1   5        3.03        2.10      0.74 o 
  11   1   5      121.87      118.45      2.71 o 
  12   1   5        0.03       -0.55      0.55 o 
 -12   2   5       69.63       68.00      2.23 o 
 -11   2   5      411.06      404.40      5.95 o 
 -10   2   5      123.70      124.69      2.21 o 
  -9   2   5      107.75       98.52      2.30 o 
  -8   2   5      954.39      970.94      9.16 o 
  -7   2   5      158.27      142.01      1.99 o 
  -6   2   5      820.62      852.94      6.99 o 
  -5   2   5      461.01      443.90      3.98 o 
  -4   2   5      733.47      736.84      6.04 o 
  -3   2   5     2383.24     2371.89     17.74 o 
  -2   2   5      138.43      143.39      1.64 o 
  -1   2   5     3120.04     3088.79     22.80 o 
   0   2   5     1631.98     1630.48     12.31 o 
   1   2   5      110.91       94.29      1.15 o 
   2   2   5     2174.01     2179.05     19.07 o 
   3   2   5      457.47      451.37      4.67 o 
   4   2   5      991.56      995.12     10.16 o 
   5   2   5      987.36      997.18      9.40 o 
   6   2   5      206.19      197.33      2.67 o 
   7   2   5     1114.26     1134.22     11.72 o 
   8   2   5       98.96       92.85      1.98 o 
   9   2   5      386.72      392.61      5.71 o 
  10   2   5      260.79      253.96      4.62 o 
  11   2   5       29.91       28.21      1.58 o 
 -11   3   5       21.19       23.78      2.33 o 
 -10   3   5      218.70      211.67      3.98 o 
  -9   3   5       46.07       38.46      1.67 o 
  -8   3   5      759.20      776.92      9.63 o 
  -7   3   5      370.63      358.61      4.71 o 
  -6   3   5      971.86     1000.80      8.25 o 
  -5   3   5       69.00       63.59      1.24 o 
  -4   3   5      535.54      531.18      4.73 o 
  -3   3   5       60.94       64.81      1.91 o 
  -2   3   5      768.89      776.50      7.02 o 
  -1   3   5       52.44       52.00      1.23 o 
   0   3   5      970.96      988.03      9.39 o 
   1   3   5      476.77      463.48      4.99 o 
   2   3   5      931.64      925.47      9.97 o 
   3   3   5      518.83      522.28      5.56 o 
   4   3   5      759.98      743.18      7.49 o 
   5   3   5      125.33      125.89      2.15 o 
   6   3   5      115.63      112.19      3.19 o 
   7   3   5       31.54       24.38      1.20 o 
   8   3   5       88.96       83.13      2.00 o 
   9   3   5       14.44       17.05      1.64 o 
  10   3   5      168.34      172.29      4.72 o 
  -9   4   5        0.43       -0.93      1.03 o 
  -8   4   5       34.96       32.62      2.09 o 
  -7   4   5        8.41        9.81      1.28 o 
  -6   4   5       70.60       71.43      2.04 o 
  -5   4   5        0.33        0.99      0.72 o 
  -4   4   5      376.26      380.40      5.87 o 
  -3   4   5        5.31        4.92      1.10 o 
  -2   4   5     1100.48     1098.95     11.89 o 
  -1   4   5       18.60       16.82      1.23 o 
   0   4   5      275.12      269.96      4.02 o 
   1   4   5        0.51        0.42      0.81 o 
   2   4   5        2.37        2.89      0.60 o 
   3   4   5        7.17        7.52      1.21 o 
   4   4   5       30.57       29.57      1.30 o 
   5   4   5       14.63       14.20      1.67 o 
   6   4   5      209.20      221.03      3.70 o 
   7   4   5        0.50        0.70      0.71 o 
   8   4   5      178.40      197.46      3.54 o 
  -4   5   5       48.49       47.56      2.24 o 
  -3   5   5        8.54       10.85      1.88 o 
  -2   5   5        8.07        8.30      1.34 o 
  -1   5   5        0.88        1.34      1.03 o 
   0   5   5       52.62       57.83      2.30 o 
   1   5   5       58.72       58.55      2.44 o 
   2   5   5       81.29       90.38      2.45 o 
   3   5   5       97.02       91.49      2.88 o 
 -12   0   6      139.20      135.42      4.31 o 
 -10   0   6     2286.66     2292.84     28.36 o 
  -8   0   6     3934.46     4079.53     48.50 o 
  -6   0   6     3678.62     3961.08     46.78 o 
  -4   0   6      557.50      525.02      6.20 o 
  -2   0   6     2330.08     2239.49     27.62 o 
   0   0   6     6308.53     6182.46    107.00 o 
   2   0   6     9700.82     8894.84    279.09 o 
   4   0   6      491.45      456.83      9.63 o 
   6   0   6      327.79      334.10      5.07 o 
   8   0   6      966.77     1006.31     11.51 o 
  10   0   6      893.47      877.41     19.63 o 
  12   0   6      451.98      440.72      8.89 o 
 -13   1   6      301.15      296.56      4.53 o 
 -12   1   6      652.51      640.41      6.89 o 
 -11   1   6      163.70      165.61      3.15 o 
 -10   1   6      712.06      697.20      7.10 o 
  -9   1   6       41.93       44.99      1.78 o 
  -8   1   6      848.75      826.13      7.91 o 
  -7   1   6       24.94       20.11      1.08 o 
  -6   1   6      984.98      983.40      8.44 o 
  -5   1   6     1989.83     2026.20     15.29 o 
  -4   1   6     3096.78     3106.30     22.99 o 
  -3   1   6     4831.69     5092.22     37.16 o 
  -2   1   6     2746.14     2704.76     21.27 o 
  -1   1   6      755.74      746.44      5.89 o 
   0   1   6     3085.93     3068.72     22.55 o 
   1   1   6      656.80      718.52      5.67 o 
   2   1   6     1394.91     1385.84     11.31 o 
   3   1   6      308.06      336.44      3.12 o 
   4   1   6     1422.73     1413.75     10.78 o 
   5   1   6     1525.43     1525.50     11.67 o 
   6   1   6     1000.69     1038.97      8.84 o 
   7   1   6      568.75      562.82      5.66 o 
   8   1   6      452.08      457.76      7.04 o 
   9   1   6        5.44        5.86      1.03 o 
  10   1   6      193.17      191.73      3.78 o 
  11   1   6        7.71        8.13      1.01 o 
  12   1   6      125.90      125.35      2.94 o 
 -12   2   6      367.57      350.32      4.86 o 
 -11   2   6      144.20      148.23      3.16 o 
 -10   2   6       93.64       85.83      1.85 o 
  -9   2   6      626.30      634.89      6.57 o 
  -8   2   6       53.23       49.39      1.98 o 
  -7   2   6     1233.17     1277.99     10.84 o 
  -6   2   6      229.70      214.93      2.39 o 
  -5   2   6      594.69      629.24      5.37 o 
  -4   2   6     1152.78     1128.92      8.91 o 
  -3   2   6      314.95      330.89      3.10 o 
  -2   2   6     1688.41     1689.91     12.86 o 
  -1   2   6     1104.87     1136.77      8.84 o 
   0   2   6      981.17      985.97      7.73 o 
   1   2   6     1768.44     1784.99     13.48 o 
   2   2   6       97.49      103.02      3.43 o 
   3   2   6     1304.44     1290.67     11.77 o 
   4   2   6      824.36      847.39      8.45 o 
   5   2   6      103.12       90.92      1.68 o 
   6   2   6      410.13      417.34      4.65 o 
   7   2   6      220.08      202.15      3.09 o 
   8   2   6       80.54       84.79      1.91 o 
   9   2   6      203.29      193.24      3.58 o 
  10   2   6       34.75       37.62      1.65 o 
  11   2   6      156.89      156.18      3.40 o 
 -11   3   6      111.46      112.49      2.91 o 
 -10   3   6       74.56       64.41      2.17 o 
  -9   3   6      228.14      231.93      4.12 o 
  -8   3   6      263.35      248.79      4.19 o 
  -7   3   6      735.51      757.35      7.68 o 
  -6   3   6      164.36      154.89      2.05 o 
  -5   3   6      363.56      376.97      3.69 o 
  -4   3   6       83.06       84.77      1.41 o 
  -3   3   6      214.13      214.84      2.66 o 
  -2   3   6       59.54       59.82      1.47 o 
  -1   3   6      410.50      400.12      4.46 o 
   0   3   6      495.95      502.73      5.34 o 
   1   3   6      294.53      298.57      3.63 o 
   2   3   6      602.38      605.78      6.28 o 
   3   3   6      401.60      390.13      4.46 o 
   4   3   6        5.43        8.45      0.79 o 
   5   3   6      257.57      249.19      3.33 o 
   6   3   6       20.50       16.14      0.96 o 
   7   3   6       85.93       81.78      1.81 o 
   8   3   6       15.36       19.17      1.14 o 
   9   3   6      132.32      129.06      3.04 o 
  -8   4   6        0.04        1.21      1.03 o 
  -7   4   6       39.74       41.06      3.12 o 
  -6   4   6        1.06        4.27      0.92 o 
  -5   4   6      390.70      406.43      6.17 o 
  -4   4   6        8.35        9.53      1.28 o 
  -3   4   6      558.60      567.80      6.93 o 
  -2   4   6       18.54       18.17      1.22 o 
  -1   4   6      109.09      107.68      2.34 o 
   0   4   6        8.27        5.03      0.69 o 
   1   4   6        0.40        1.30      0.70 o 
   2   4   6        0.12        1.59      0.53 o 
   3   4   6       62.01       64.68      1.69 o 
   4   4   6        2.15        1.13      0.52 o 
   5   4   6      409.23      425.70      5.18 o 
   6   4   6        0.87        2.47      0.93 o 
   7   4   6      137.36      142.54      3.98 o 
  -3   5   6       35.60       37.22      1.96 o 
  -2   5   6       11.98        9.68      1.42 o 
  -1   5   6       56.34       64.33      2.79 o 
   0   5   6       97.51       89.20      2.80 o 
   1   5   6      114.71      119.58      2.77 o 
   2   5   6       83.12       74.33      3.93 o 
 -13   0   7      274.37      278.31      5.50 o 
 -11   0   7      666.39      648.48     12.12 o 
  -9   0   7     1950.42     1984.22     24.67 o 
  -7   0   7       98.87      113.55      4.38 o 
  -5   0   7      590.91      608.60     10.30 o 
  -3   0   7     3582.39     3668.98     38.17 o 
  -1   0   7     5930.28     6048.88    154.69 o 
   1   0   7     3484.35     3473.34     41.86 o 
   3   0   7       80.42       76.87      1.58 o 
   5   0   7      260.70      263.87      5.33 o 
   7   0   7     1693.93     1768.53     19.23 o 
   9   0   7     1574.23     1652.02     34.38 o 
  11   0   7      152.98      151.36      4.29 o 
 -13   1   7      368.88      356.03      4.61 o 
 -12   1   7       27.15       26.44      2.15 o 
 -11   1   7      423.54      400.79      4.76 o 
 -10   1   7       22.42       25.14      1.12 o 
  -9   1   7      320.38      312.12      3.78 o 
  -8   1   7      165.32      166.44      2.43 o 
  -7   1   7     1230.14     1226.67     10.36 o 
  -6   1   7     1288.14     1293.52     10.14 o 
  -5   1   7     2589.08     2571.44     19.26 o 
  -4   1   7      881.64      877.95      7.01 o 
  -3   1   7     3233.04     3252.98     24.06 o 
  -2   1   7        0.69        0.54      0.29 o 
  -1   1   7     1488.23     1495.52     12.19 o 
   0   1   7      513.77      504.35      4.19 o 
   1   1   7      887.24      883.47      7.29 o 
   2   1   7     1224.87     1273.79     10.52 o 
   3   1   7     1785.60     1799.00     14.33 o 
   4   1   7      593.87      593.32      5.22 o 
   5   1   7     1466.11     1469.60     11.32 o 
   6   1   7      135.64      126.40      1.84 o 
   7   1   7      758.90      775.86      6.95 o 
   8   1   7       91.32       96.78      2.44 o 
   9   1   7      161.37      157.77      3.04 o 
  10   1   7       55.06       54.17      1.79 o 
  11   1   7      123.46      121.03      2.82 o 
 -12   2   7      145.39      152.80      3.66 o 
 -11   2   7      204.81      186.54      2.95 o 
 -10   2   7      680.07      695.43      7.22 o 
  -9   2   7       69.55       63.68      1.57 o 
  -8   2   7      917.77      917.55      8.83 o 
  -7   2   7     1250.10     1223.18     10.47 o 
  -6   2   7      155.17      163.46      2.03 o 
  -5   2   7     1738.01     1710.98     13.21 o 
  -4   2   7      408.24      413.43      3.79 o 
  -3   2   7     1097.01     1073.31      8.51 o 
  -2   2   7      946.85      935.46      7.48 o 
  -1   2   7      433.53      445.76      3.91 o 
   0   2   7     2653.53     2665.37     19.87 o 
   1   2   7      181.47      185.60      2.17 o 
   2   2   7      590.45      575.79      5.81 o 
   3   2   7     1094.20     1133.73     10.50 o 
   4   2   7       53.71       49.02      1.39 o 
   5   2   7      941.34      965.17      9.26 o 
   6   2   7       35.95       31.05      1.08 o 
   7   2   7       64.22       67.34      2.46 o 
   8   2   7      325.77      312.68      5.33 o 
   9   2   7        1.82        4.36      1.27 o 
  10   2   7      184.87      183.82      3.67 o 
 -11   3   7       67.25       61.32      2.33 o 
 -10   3   7      262.95      271.25      4.71 o 
  -9   3   7      261.40      250.05      4.34 o 
  -8   3   7      356.80      364.23      4.87 o 
  -7   3   7       16.47       14.88      0.91 o 
  -6   3   7      356.03      363.05      3.68 o 
  -5   3   7        6.40        6.40      0.60 o 
  -4   3   7      198.72      196.02      2.57 o 
  -3   3   7       37.45       40.66      2.16 o 
  -2   3   7      796.19      785.01      7.76 o 
  -1   3   7      656.03      665.38      6.75 o 
   0   3   7     1175.30     1152.54     10.86 o 
   1   3   7      250.85      258.21      3.31 o 
   2   3   7      424.29      405.16      4.62 o 
   3   3   7       52.35       41.57      1.27 o 
   4   3   7      331.80      316.62      3.93 o 
   5   3   7       34.40       26.00      1.11 o 
   6   3   7      211.49      212.06      3.10 o 
   7   3   7       12.15       15.37      1.20 o 
   8   3   7      226.32      220.34      4.04 o 
   9   3   7      124.86      137.42      3.18 o 
  -8   4   7       44.66       46.34      2.35 o 
  -7   4   7       18.45       22.60      1.67 o 
  -6   4   7      384.05      399.18      7.52 o 
  -5   4   7        7.26        8.18      1.46 o 
  -4   4   7      287.36      284.77      4.22 o 
  -3   4   7        1.67        0.82      0.71 o 
  -2   4   7       74.72       70.30      1.91 o 
  -1   4   7       19.18       16.91      1.03 o 
   0   4   7        6.08        7.83      0.87 o 
   1   4   7        1.36        0.97      0.53 o 
   2   4   7      246.63      243.55      3.45 o 
   3   4   7        2.63        1.92      0.63 o 
   4   4   7      475.71      482.31      6.38 o 
   5   4   7       10.26        5.95      1.29 o 
   6   4   7      193.60      188.44      3.42 o 
  -1   5   7      100.28       93.46      3.25 o 
 -12   0   8      877.98      871.78     15.68 o 
 -10   0   8     1841.83     1878.00     23.77 o 
  -8   0   8     1043.85     1028.12     17.12 o 
  -6   0   8      451.30      454.58      7.99 o 
  -4   0   8     3377.97     3606.09     46.63 o 
  -2   0   8     9727.36    10037.67    231.49 o 
   0   0   8     4150.37     4137.58     60.30 o 
   2   0   8     3135.93     3218.75     34.40 o 
   4   0   8      422.21      440.49      6.46 o 
   6   0   8     1677.53     1738.69     22.01 o 
   8   0   8     1158.31     1201.09     13.71 o 
  10   0   8      166.03      172.96      4.53 o 
 -13   1   8       70.72       73.57      2.63 o 
 -12   1   8      151.73      140.35      3.22 o 
 -11   1   8       25.26       20.52      1.14 o 
 -10   1   8      343.68      339.91      4.15 o 
  -9   1   8      325.27      322.25      3.91 o 
  -8   1   8     1379.96     1384.49     12.57 o 
  -7   1   8      831.43      844.61      7.48 o 
  -6   1   8     2402.69     2507.61     18.93 o 
  -5   1   8     1693.76     1685.12     12.94 o 
  -4   1   8     2043.93     2109.40     15.92 o 
  -3   1   8       23.24       22.96      0.83 o 
  -2   1   8      523.97      529.24      4.43 o 
  -1   1   8      152.92      148.94      1.69 o 
   0   1   8     1261.81     1269.78     10.29 o 
   1   1   8      303.55      281.55      2.77 o 
   2   1   8     2156.87     2159.38     17.09 o 
   3   1   8     1284.17     1236.64     11.01 o 
   4   1   8     1972.32     1966.55     14.91 o 
   5   1   8      215.57      200.00      2.38 o 
   6   1   8      429.98      416.45      4.15 o 
   7   1   8        1.65        0.77      0.38 o 
   8   1   8      150.15      145.67      2.55 o 
   9   1   8       14.42       10.68      1.00 o 
  10   1   8      112.52      119.77      2.72 o 
  11   1   8       59.14       52.95      1.90 o 
 -12   2   8       30.49       27.50      2.36 o 
 -11   2   8      640.60      660.76      7.76 o 
 -10   2   8       19.35       18.13      1.13 o 
  -9   2   8      303.88      311.31      3.91 o 
  -8   2   8      440.87      423.22      4.78 o 
  -7   2   8       73.15       74.08      1.50 o 
  -6   2   8     1552.39     1555.50     12.20 o 
  -5   2   8       63.04       63.29      1.22 o 
  -4   2   8      289.84      290.49      2.94 o 
  -3   2   8     1546.81     1568.61     12.13 o 
  -2   2   8       38.96       33.44      1.17 o 
  -1   2   8     1493.13     1502.83     11.58 o 
   0   2   8       51.99       55.73      1.05 o 
   1   2   8      343.02      324.41      4.07 o 
   2   2   8      305.03      308.57      3.60 o 
   3   2   8       12.47       11.90      0.86 o 
   4   2   8      937.88      953.59      9.15 o 
   5   2   8      109.51      103.33      2.32 o 
   6   2   8       69.68       71.16      2.01 o 
   7   2   8      514.02      502.61      5.59 o 
   8   2   8        0.60        1.33      0.53 o 
   9   2   8      188.21      176.86      4.49 o 
  10   2   8       47.18       51.78      1.96 o 
 -10   3   8      122.04      111.44      3.18 o 
  -9   3   8      163.82      167.75      4.31 o 
  -8   3   8        0.21        1.10      0.69 o 
  -7   3   8      144.02      150.52      2.28 o 
  -6   3   8       23.42       23.59      0.93 o 
  -5   3   8      170.78      169.28      2.41 o 
  -4   3   8       13.77       15.06      0.91 o 
  -3   3   8      602.88      608.04      5.87 o 
  -2   3   8      483.24      480.11      5.23 o 
  -1   3   8     1240.26     1250.49     11.72 o 
   0   3   8       68.04       69.61      1.74 o 
   1   3   8      414.76      409.20      4.67 o 
   2   3   8       23.98       19.31      1.31 o 
   3   3   8       73.83       72.94      1.66 o 
   4   3   8       34.51       24.44      1.09 o 
   5   3   8      177.22      167.36      2.66 o 
   6   3   8      107.43      116.28      2.23 o 
   7   3   8      154.82      152.41      2.64 o 
   8   3   8       77.27       89.26      2.22 o 
  -8   4   8        0.40        1.71      1.17 o 
  -7   4   8      320.46      332.04      7.67 o 
  -6   4   8        9.43        9.64      1.60 o 
  -5   4   8      419.23      435.30      6.50 o 
  -4   4   8        5.16        8.36      1.66 o 
  -3   4   8       55.38       58.37      1.78 o 
  -2   4   8        0.46        0.84      0.54 o 
  -1   4   8       74.84       74.48      1.82 o 
   0   4   8        1.31        3.52      1.07 o 
   1   4   8      270.36      281.20      3.82 o 
   2   4   8        6.87        8.06      1.22 o 
   3   4   8      396.32      410.39      5.08 o 
   4   4   8        0.60        2.31      0.74 o 
   5   4   8      139.36      143.75      2.68 o 
   6   4   8        0.08        0.07      0.54 o 
 -13   0   9      656.28      656.16     12.89 o 
 -11   0   9      944.03      938.93     17.29 o 
  -9   0   9     1288.51     1331.85     21.81 o 
  -7   0   9      249.95      240.65      6.02 o 
  -5   0   9     1965.76     1903.88     24.30 o 
  -3   0   9     3401.76     3385.77     41.69 o 
  -1   0   9     2364.20     2358.69     29.36 o 
   1   0   9      375.55      369.37      4.62 o 
   3   0   9      706.76      725.75      8.39 o 
   5   0   9      722.88      766.50     11.61 o 
   7   0   9      649.83      674.26      8.27 o 
   9   0   9       75.46       81.22      2.88 o 
 -12   1   9        9.84        4.86      0.85 o 
 -11   1   9      438.37      430.90      6.46 o 
 -10   1   9        2.68        2.89      0.78 o 
  -9   1   9      997.37      997.07     12.04 o 
  -8   1   9      463.50      461.41      6.45 o 
  -7   1   9     1572.51     1609.49     16.20 o 
  -6   1   9      104.20      114.17      1.99 o 
  -5   1   9      716.53      716.36      7.18 o 
  -4   1   9        0.41        2.71      0.67 o 
  -3   1   9      915.00      869.97      8.39 o 
  -2   1   9        0.19        0.29      0.42 o 
  -1   1   9     1523.49     1480.21     13.05 o 
   0   1   9       92.70       80.69      1.15 o 
   1   1   9     2547.95     2547.25     20.11 o 
   2   1   9     1286.64     1262.32     10.36 o 
   3   1   9     1023.87     1035.22      8.67 o 
   4   1   9       13.68       10.62      0.96 o 
   5   1   9      173.10      179.19      2.38 o 
   6   1   9        1.02        2.02      0.40 o 
   7   1   9      116.58      118.20      2.29 o 
   8   1   9       51.83       45.68      1.43 o 
   9   1   9      213.87      221.22      3.83 o 
  10   1   9      140.39      129.77      2.89 o 
 -12   2   9      231.40      233.93      4.41 o 
 -11   2   9      113.63      114.42      2.89 o 
 -10   2   9      175.76      185.64      3.67 o 
  -9   2   9      222.14      201.41      4.12 o 
  -8   2   9       32.96       36.63      1.77 o 
  -7   2   9      777.79      773.38      8.60 o 
  -6   2   9      252.85      244.75      2.90 o 
  -5   2   9      221.65      225.80      2.72 o 
  -4   2   9     1319.32     1335.93     11.36 o 
  -3   2   9       60.55       61.36      1.74 o 
  -2   2   9      891.82      888.32      7.82 o 
  -1   2   9      647.02      652.65      5.52 o 
   0   2   9      165.20      156.47      2.24 o 
   1   2   9     1404.71     1434.62     13.08 o 
   2   2   9       28.48       24.29      1.00 o 
   3   2   9      471.83      475.71      5.15 o 
   4   2   9      599.57      571.67      6.68 o 
   5   2   9      150.81      156.20      2.42 o 
   6   2   9      571.40      547.31      5.96 o 
   7   2   9       36.22       47.98      1.41 o 
   8   2   9      212.04      205.19      6.32 o 
   9   2   9      166.31      182.63      3.61 o 
 -10   3   9      231.05      227.82      6.11 o 
  -9   3   9        0.42        1.06      0.81 o 
  -8   3   9      187.77      199.24      4.13 o 
  -7   3   9       47.75       47.96      1.60 o 
  -6   3   9      585.35      601.04      6.51 o 
  -5   3   9      102.94       99.24      1.97 o 
  -4   3   9      619.35      616.46      6.56 o 
  -3   3   9      191.92      189.84      3.06 o 
  -2   3   9      613.70      600.78      7.00 o 
  -1   3   9       97.67      101.50      1.93 o 
   0   3   9      362.64      353.71      4.20 o 
   1   3   9       37.99       27.59      1.12 o 
   2   3   9      116.80      116.47      2.11 o 
   3   3   9        2.52        5.61      0.69 o 
   4   3   9      326.95      308.79      4.78 o 
   5   3   9      197.54      208.90      3.16 o 
   6   3   9      264.38      254.42      4.04 o 
   7   3   9      111.93      120.49      2.36 o 
   8   3   9       46.99       39.22      1.80 o 
  -7   4   9        0.16        5.06      2.12 o 
  -6   4   9      293.17      316.16     11.31 o 
  -5   4   9        5.95        5.91      1.28 o 
  -4   4   9       45.10       52.17      1.89 o 
  -3   4   9        0.01        0.57      0.90 o 
  -2   4   9       44.02       45.00      1.60 o 
  -1   4   9       14.69       12.53      1.14 o 
   0   4   9      241.38      245.88      3.93 o 
   1   4   9        0.45        0.26      1.28 o 
   2   4   9      303.43      318.60      5.13 o 
   3   4   9        0.06        0.99      0.60 o 
   4   4   9       38.59       43.37      1.51 o 
   5   4   9       11.82        8.50      0.89 o 
 -12   0  10      714.19      736.34     14.02 o 
 -10   0  10      100.28       91.60      3.56 o 
  -8   0  10      618.90      609.65     11.39 o 
  -6   0  10     2065.98     2072.58     33.67 o 
  -4   0  10     5431.85     5502.32     76.51 o 
  -2   0  10     1724.89     1747.22     22.33 o 
   0   0  10       14.97       13.63      1.09 o 
   2   0  10      555.82      547.24      7.90 o 
   4   0  10     1609.81     1629.53     20.88 o 
   6   0  10     1405.51     1463.03     19.27 o 
   8   0  10      193.81      190.44      3.87 o 
  10   0  10       17.71       16.02      1.77 o 
 -12   1  10      287.83      289.34      5.11 o 
 -11   1  10      116.20      120.36      3.30 o 
 -10   1  10      703.07      700.17      9.23 o 
  -9   1  10      981.72      970.77     11.86 o 
  -8   1  10      690.70      682.86      8.84 o 
  -7   1  10      135.15      139.95      2.57 o 
  -6   1  10      580.28      559.54      6.00 o 
  -5   1  10       13.01       12.02      1.23 o 
  -4   1  10      724.32      691.49      7.02 o 
  -3   1  10       94.15       86.28      1.70 o 
  -2   1  10     1440.91     1450.44     13.34 o 
  -1   1  10     2010.69     1962.37     19.02 o 
   0   1  10     1513.88     1528.44     15.02 o 
   1   1  10     1613.40     1570.46     15.37 o 
   2   1  10      581.71      583.81      6.37 o 
   3   1  10      356.62      333.93      4.62 o 
   4   1  10      264.37      281.68      3.10 o 
   5   1  10      100.82      101.37      1.64 o 
   6   1  10      189.52      205.75      3.19 o 
   7   1  10       45.90       39.52      1.39 o 
   8   1  10      334.88      348.86      5.20 o 
   9   1  10      241.16      236.41      4.06 o 
  10   1  10      148.39      151.93      3.70 o 
 -11   2  10       91.21       91.78      2.65 o 
 -10   2  10      382.64      368.53      5.79 o 
  -9   2  10       50.00       55.52      2.71 o 
  -8   2  10      197.32      191.65      3.75 o 
  -7   2  10      458.16      473.66      5.91 o 
  -6   2  10      129.95      129.02      2.23 o 
  -5   2  10      829.79      842.44      8.41 o 
  -4   2  10       15.43       16.03      0.94 o 
  -3   2  10      937.04      926.12      9.02 o 
  -2   2  10      605.83      624.42      6.43 o 
  -1   2  10       70.08       64.91      1.48 o 
   0   2  10     1635.01     1676.37     19.17 o 
   1   2  10      192.72      174.91      3.21 o 
   2   2  10      252.62      266.20      3.78 o 
   3   2  10      487.55      469.95      5.79 o 
   4   2  10       10.63       17.11      1.61 o 
   5   2  10      537.49      511.42      6.28 o 
   6   2  10       17.53       25.39      1.22 o 
   7   2  10       95.12       82.63      1.90 o 
   8   2  10      108.44      122.51      3.01 o 
   9   2  10        4.58        1.56      0.66 o 
  -9   3  10       84.63       84.02      2.41 o 
  -8   3  10        0.90        2.86      0.74 o 
  -7   3  10      267.45      271.72      4.73 o 
  -6   3  10      148.06      147.73      2.90 o 
  -5   3  10      481.90      486.96      6.22 o 
  -4   3  10      407.58      423.74      6.22 o 
  -3   3  10      165.72      168.07      3.32 o 
  -2   3  10       55.82       60.54      1.95 o 
  -1   3  10       91.19       85.06      2.27 o 
   0   3  10       17.72       14.04      1.20 o 
   1   3  10       90.80       86.65      2.06 o 
   2   3  10        9.22       15.17      1.11 o 
   3   3  10      138.89      132.90      2.67 o 
   4   3  10      144.36      161.40      3.03 o 
   5   3  10      257.84      241.46      3.94 o 
   6   3  10      134.80      146.59      2.96 o 
   7   3  10       43.35       45.28      1.67 o 
  -6   4  10        3.36        5.14      2.18 o 
  -5   4  10        9.55       11.02      1.38 o 
  -4   4  10        0.08        0.50      0.79 o 
  -3   4  10        3.73        4.01      0.83 o 
  -2   4  10        0.44        0.13      0.70 o 
  -1   4  10      271.39      285.00      4.98 o 
   0   4  10        7.48        3.52      0.98 o 
   1   4  10      254.35      270.45      4.84 o 
   2   4  10        0.01        0.12      0.66 o 
   3   4  10       35.04       36.90      1.63 o 
   4   4  10        0.34       -0.58      0.58 o 
 -11   0  11        6.70        4.32      1.31 o 
  -9   0  11      153.47      145.31     12.67 o 
  -7   0  11     1339.36     1358.87     22.14 o 
  -5   0  11     2445.93     2560.72     32.42 o 
  -3   0  11      607.78      636.54     11.06 o 
  -1   0  11       38.67       39.71      1.66 o 
   1   0  11      258.82      251.72      4.44 o 
   3   0  11     2640.54     2664.29     33.30 o 
   5   0  11      704.31      690.23      9.88 o 
   7   0  11      117.29      115.84      3.92 o 
 -12   1  11      156.34      147.94      3.48 o 
 -11   1  11      388.72      388.34      6.19 o 
 -10   1  11      385.06      391.52      6.12 o 
  -9   1  11      572.46      563.69      7.82 o 
  -8   1  11      374.06      389.24      5.90 o 
  -7   1  11      600.22      580.71      7.78 o 
  -6   1  11      121.31      119.46      2.14 o 
  -5   1  11      503.50      497.66      5.51 o 
  -4   1  11       42.68       32.18      1.17 o 
  -3   1  11     1044.08     1055.22     10.15 o 
  -2   1  11      807.09      776.46      8.38 o 
  -1   1  11      845.77      834.43      8.86 o 
   0   1  11      413.36      390.54      4.72 o 
   1   1  11      733.11      730.90      8.82 o 
   2   1  11        6.93        4.23      0.56 o 
   3   1  11      355.23      349.64      4.92 o 
   4   1  11       81.09       78.33      1.77 o 
   5   1  11      378.34      371.99      9.63 o 
   6   1  11        6.23        4.86      0.85 o 
   7   1  11      274.60      275.34      5.44 o 
   8   1  11      116.77      106.73      7.03 o 
   9   1  11      134.03      135.07      5.52 o 
 -11   2  11      388.34      385.16      6.16 o 
 -10   2  11       85.38       86.35      3.05 o 
  -9   2  11      453.52      455.54      6.70 o 
  -8   2  11      226.60      232.05      4.17 o 
  -7   2  11      247.04      242.21      3.76 o 
  -6   2  11      827.30      839.55      8.54 o 
  -5   2  11      196.62      191.66      2.86 o 
  -4   2  11      510.13      493.45      5.49 o 
  -3   2  11      381.20      384.57      4.50 o 
  -2   2  11      189.56      177.75      2.61 o 
  -1   2  11      785.22      795.92     10.06 o 
   0   2  11      118.74      108.87      2.74 o 
   1   2  11      480.05      496.88      6.89 o 
   2   2  11      347.25      325.18      5.08 o 
   3   2  11        6.78       12.05      1.09 o 
   4   2  11      335.39      322.62      5.13 o 
   5   2  11      108.52      115.64      2.75 o 
   6   2  11       29.58       26.24      1.41 o 
   7   2  11      104.02      107.99      3.19 o 
   8   2  11       10.29        9.19      1.52 o 
  -9   3  11        1.10        1.51      0.70 o 
  -8   3  11       76.43       78.54      3.17 o 
  -7   3  11      156.04      158.71      3.50 o 
  -6   3  11      372.86      382.54      6.01 o 
  -5   3  11      353.23      369.97      5.73 o 
  -4   3  11      319.18      316.66      5.94 o 
  -3   3  11        1.18        2.57      0.83 o 
  -2   3  11      200.04      198.05      4.63 o 
  -1   3  11       14.23        7.72      1.09 o 
   0   3  11      252.20      243.32      4.33 o 
   1   3  11        2.83        6.43      2.14 o 
   2   3  11      183.29      175.83      3.55 o 
   3   3  11      155.30      180.76      3.67 o 
   4   3  11      193.85      193.07      3.87 o 
   5   3  11       29.23       41.14      1.78 o 
   6   3  11      151.04      148.09      3.86 o 
  -5   4  11       13.03        9.42      1.34 o 
  -4   4  11       43.14       46.31      2.26 o 
  -3   4  11        1.80        4.11      0.91 o 
  -2   4  11      245.30      264.34      4.82 o 
  -1   4  11        7.48        4.79      1.17 o 
   0   4  11      262.83      273.04      4.98 o 
   1   4  11        9.60        3.84      0.89 o 
   2   4  11       22.38       21.46      1.50 o 
 -10   0  12      360.84      351.86      8.16 o 
  -8   0  12     2203.15     2258.48     37.58 o 
  -6   0  12      923.91      981.44     16.20 o 
  -4   0  12      448.41      456.24      7.31 o 
  -2   0  12      516.14      508.65      7.85 o 
   0   0  12     2156.39     2171.83     27.60 o 
   2   0  12     2842.57     2878.13     36.01 o 
   4   0  12      684.13      677.82      9.86 o 
   6   0  12        0.94        1.24      0.72 o 
   8   0  12       53.44       57.98      2.67 o 
 -11   1  12      172.73      177.15      3.90 o 
 -10   1  12      501.71      490.22      7.29 o 
  -9   1  12       32.50       30.99      1.68 o 
  -8   1  12      307.34      299.89      5.02 o 
  -7   1  12        7.01        5.02      1.07 o 
  -6   1  12      414.44      414.51      4.97 o 
  -5   1  12      168.82      149.44      2.48 o 
  -4   1  12      666.84      656.40      6.92 o 
  -3   1  12      857.87      830.68      9.06 o 
  -2   1  12     1189.38     1195.93     11.40 o 
  -1   1  12      197.75      178.30      2.84 o 
   0   1  12      667.93      692.66      7.64 o 
   1   1  12      197.68      200.05      2.98 o 
   2   1  12      302.27      299.63      4.49 o 
   3   1  12        6.17        4.37      0.99 o 
   4   1  12      241.10      233.56      4.06 o 
   5   1  12      123.34      122.75      2.78 o 
   6   1  12      232.10      237.06      4.22 o 
   7   1  12      274.47      261.21      4.55 o 
   8   1  12      150.67      163.95      3.86 o 
 -10   2  12      228.82      227.30      4.40 o 
  -9   2  12      236.20      241.04      4.45 o 
  -8   2  12        8.25        6.51      1.09 o 
  -7   2  12      571.83      571.89      7.01 o 
  -6   2  12      118.76      116.54      2.23 o 
  -5   2  12      236.82      225.61      3.24 o 
  -4   2  12      243.80      239.69      3.35 o 
  -3   2  12       43.31       38.86      1.27 o 
  -2   2  12      267.86      265.00      4.45 o 
  -1   2  12       29.04       25.60      1.38 o 
   0   2  12       70.43       78.42      2.18 o 
   1   2  12      420.07      393.94      5.92 o 
   2   2  12        2.25        0.88      0.62 o 
   3   2  12      317.74      296.32      4.91 o 
   4   2  12       20.94       26.77      1.40 o 
   5   2  12       68.38       61.92      2.03 o 
   6   2  12      193.72      198.52      3.91 o 
   7   2  12        0.35        0.34      0.66 o 
  -8   3  12      155.53      158.93      5.62 o 
  -7   3  12      188.98      200.63      5.36 o 
  -6   3  12       73.39       74.29      2.72 o 
  -5   3  12      299.63      298.49      5.05 o 
  -4   3  12        3.31        1.13      0.73 o 
  -3   3  12       91.42       87.59      2.45 o 
  -2   3  12       87.18       74.24      2.27 o 
  -1   3  12      167.31      161.32      3.44 o 
   0   3  12       44.43       54.40      2.04 o 
   1   3  12      293.29      289.27      5.02 o 
   2   3  12      164.57      187.05      3.82 o 
   3   3  12      133.33      132.94      3.19 o 
   4   3  12       17.25       23.90      2.11 o 
   5   3  12       85.64       78.06      2.45 o 
  -2   4  12        4.19        7.10      1.15 o 
  -1   4  12      191.69      189.75      4.05 o 
 -11   0  13      377.77      386.07     10.23 o 
  -9   0  13     1193.79     1205.86     20.63 o 
  -7   0  13     1295.93     1349.09     22.42 o 
  -5   0  13       87.06       77.91      2.57 o 
  -3   0  13      216.55      209.21      4.28 o 
  -1   0  13     1200.99     1196.68     16.19 o 
   1   0  13      967.58      958.46     13.31 o 
   3   0  13      430.88      428.81      6.94 o 
   5   0  13        5.93        3.20      0.92 o 
   7   0  13       26.23       28.24      2.04 o 
 -10   1  13       33.03       31.66      1.79 o 
  -9   1  13      171.51      174.51      3.74 o 
  -8   1  13       13.35       11.90      1.32 o 
  -7   1  13      272.15      277.07      4.76 o 
  -6   1  13       10.54        9.63      0.88 o 
  -5   1  13      794.12      782.88      8.15 o 
  -4   1  13      549.24      518.57      5.84 o 
  -3   1  13     1085.34     1094.03     11.60 o 
  -2   1  13      155.98      144.51      2.42 o 
  -1   1  13      433.73      439.53      5.05 o 
   0   1  13       56.56       54.83      1.43 o 
   1   1  13      140.88      142.90      2.63 o 
   2   1  13       15.62       16.56      1.02 o 
   3   1  13      144.97      153.29      2.77 o 
   4   1  13      244.82      225.86      4.61 o 
   5   1  13      281.92      294.87      4.94 o 
   6   1  13      140.08      134.77      3.06 o 
   7   1  13      129.02      134.27      3.10 o 
  -9   2  13        1.85        2.27      0.82 o 
  -8   2  13      368.14      365.18      5.84 o 
  -7   2  13        3.33        3.33      1.14 o 
  -6   2  13      164.77      162.30      3.05 o 
  -5   2  13      555.47      581.45      6.48 o 
  -4   2  13        1.19        1.54      0.59 o 
  -3   2  13      533.87      547.83      7.69 o 
  -2   2  13      126.53      116.39      2.77 o 
  -1   2  13      114.92      121.51      2.85 o 
   0   2  13      419.11      390.98      6.02 o 
   1   2  13       22.18       24.89      1.52 o 
   2   2  13      415.61      380.02      5.93 o 
   3   2  13       28.57       34.22      1.64 o 
   4   2  13       47.22       35.65      1.66 o 
   5   2  13      306.18      325.20      6.41 o 
   6   2  13        4.52        3.52      0.95 o 
  -7   3  13       36.68       36.38      4.24 o 
  -6   3  13      249.34      251.12      5.41 o 
  -5   3  13       17.50       12.96      1.29 o 
  -4   3  13       90.65       87.28      2.55 o 
  -3   3  13       25.09       17.73      2.02 o 
  -2   3  13       78.30       75.92      2.34 o 
  -1   3  13       70.59       79.74      2.46 o 
   0   3  13      336.20      339.66      5.71 o 
   1   3  13      159.02      180.91      3.83 o 
   2   3  13      243.36      239.10      4.57 o 
   3   3  13       19.81       23.11      1.52 o 
   4   3  13       39.36       37.05      2.01 o 
 -10   0  14      573.10      620.11     14.41 o 
  -8   0  14      971.02      986.92     17.55 o 
  -6   0  14      214.52      205.56      4.46 o 
  -4   0  14      262.25      246.01      4.89 o 
  -2   0  14      710.51      700.41     10.45 o 
   0   0  14      701.53      680.19     10.14 o 
   2   0  14      101.03      110.45      3.58 o 
   4   0  14       93.04       89.20      3.40 o 
   6   0  14       83.86       89.13      3.47 o 
 -10   1  14      122.72      123.39      5.06 o 
  -9   1  14        3.17        1.83      0.87 o 
  -8   1  14      288.23      290.97      5.08 o 
  -7   1  14      226.25      230.09      4.33 o 
  -6   1  14      723.31      726.36      7.82 o 
  -5   1  14      266.04      250.41      3.58 o 
  -4   1  14      459.17      460.07      5.42 o 
  -3   1  14      260.58      247.65      3.48 o 
  -2   1  14      178.26      177.40      2.80 o 
  -1   1  14       31.20       25.38      1.10 o 
   0   1  14       69.56       69.36      1.64 o 
   1   1  14       27.22       23.32      1.28 o 
   2   1  14      302.00      302.34      6.05 o 
   3   1  14      397.70      376.83      6.64 o 
   4   1  14      325.63      342.91      5.57 o 
   5   1  14      119.46      111.88      2.82 o 
   6   1  14      112.45      116.22      2.90 o 
  -8   2  14       24.81       26.37      1.72 o 
  -7   2  14       47.24       48.97      3.17 o 
  -6   2  14      324.26      340.11      4.92 o 
  -5   2  14       24.24       22.15      1.18 o 
  -4   2  14      328.85      349.55      5.02 o 
  -3   2  14      237.53      218.51      4.14 o 
  -2   2  14       32.23       40.30      2.18 o 
  -1   2  14      567.24      554.00      7.93 o 
   0   2  14       26.53       31.29      1.61 o 
   1   2  14      213.00      196.99      3.92 o 
   2   2  14      180.05      195.49      3.94 o 
   3   2  14        3.27        2.52      0.80 o 
   4   2  14      144.01      164.45      3.61 o 
   5   2  14       12.58       10.99      1.21 o 
  -5   3  14       81.36       86.54      2.59 o 
  -4   3  14        7.78       11.90      1.73 o 
  -3   3  14       67.53       61.78      2.26 o 
  -2   3  14       84.75       92.97      2.73 o 
  -1   3  14      124.17      125.55      3.20 o 
   0   3  14      156.31      176.16      3.85 o 
   1   3  14       96.48       89.30      3.46 o 
   2   3  14        0.67        3.31      0.85 o 
  -9   0  15      106.81      107.75      6.19 o 
  -7   0  15       36.85       35.04      5.61 o 
  -5   0  15       20.11       21.18      2.19 o 
  -3   0  15      943.18      935.50     13.46 o 
  -1   0  15      932.19      936.21     13.39 o 
   1   0  15       57.30       59.94      2.21 o 
   3   0  15       10.87       10.37      1.68 o 
   5   0  15      112.44      116.96      4.13 o 
  -8   1  15      329.86      327.43      5.60 o 
  -7   1  15      383.65      380.69     14.91 o 
  -6   1  15      382.93      370.30      5.27 o 
  -5   1  15      268.07      266.90      3.80 o 
  -4   1  15        6.47        3.26      0.62 o 
  -3   1  15       85.70       81.56      1.89 o 
  -2   1  15       41.15       42.09      1.39 o 
  -1   1  15      170.63      174.30      2.82 o 
   0   1  15       11.28        7.73      1.12 o 
   1   1  15      347.27      347.87      4.93 o 
   2   1  15      156.68      150.42      3.36 o 
   3   1  15      280.62      278.07      5.53 o 
   4   1  15      150.07      135.71      3.20 o 
   5   1  15       79.72       82.38      2.48 o 
  -7   2  15      303.44      312.43      5.37 o 
  -6   2  15       57.40       54.61      1.87 o 
  -5   2  15      289.16      302.71      4.68 o 
  -4   2  15      212.42      200.17      4.05 o 
  -3   2  15        3.51        7.87      1.09 o 
  -2   2  15      441.84      423.22      6.63 o 
  -1   2  15       14.21       21.23      1.70 o 
   0   2  15       68.35       58.40      2.12 o 
   1   2  15      290.07      316.63      5.48 o 
   2   2  15        1.43        1.00      0.74 o 
   3   2  15      188.00      213.92      4.33 o 
  -8   0  16       15.56       15.43      2.25 o 
  -6   0  16      202.51      212.49      5.97 o 
  -4   0  16      907.61      932.29     14.87 o 
  -2   0  16     1090.12     1118.93     15.81 o 
   0   0  16      204.68      191.90      4.26 o 
   2   0  16        6.53        7.63      3.36 o 
   4   0  16      268.17      283.45      7.14 o 
  -7   1  16      416.36      406.49      6.47 o 
  -6   1  16      217.15      224.39      3.87 o 
  -5   1  16        0.13        0.68      0.55 o 
  -4   1  16      147.20      149.41      2.71 o 
  -3   1  16       28.95       28.05      1.32 o 
  -2   1  16      236.38      241.76      4.12 o 
  -1   1  16       13.46        9.41      1.16 o 
   0   1  16      245.53      248.58      4.60 o 
   1   1  16      124.24      114.98      3.73 o 
   2   1  16      165.27      172.63      3.73 o 
   3   1  16       58.60       55.28      2.57 o 
  -5   2  16      148.08      147.87      3.48 o 
  -4   2  16       14.59       18.23      1.84 o 
  -3   2  16      136.39      136.34      3.34 o 
  -2   2  16        0.24        0.00      0.95 o 
  -1   2  16       56.49       51.67      2.24 o 
   0   2  16       59.58       68.55      2.39 o 
   1   2  16        1.63       -0.09      0.69 o 
  -5   0  17      613.25      625.49     13.00 o 
  -3   0  17      257.10      252.57      5.33 o 
  -1   0  17        3.01        4.50      1.95 o 
   1   0  17       11.98       12.75      1.85 o 
  -5   1  17      138.41      139.55      2.70 o 
  -4   1  17       34.52       35.98      1.42 o 
  -3   1  17      111.50      114.52      2.38 o 
  -2   1  17      104.26       92.05      2.37 o 
  -1   1  17      194.06      192.57      4.02 o 
   0   1  17      178.12      161.59      3.64 o 
   1   1  17      114.87      126.42      3.17 o 
                                                 
